# Supplementary material for: Host-directed nanotherapy for the treatment and imaging of tuberculous meningitis
Source: Theranostics. 2026 Mar 3;16(10):5105–24. doi: 10.7150/thno.125729 (PMC13080335; doi:10.7150/thno.125729)
Supplement: Supplementary file 2 — Supplementary source data file. [file thnov16p5105s2.xlsx]

## Sheet: Fig 2E-G
Graphs are median +/- IQR
Fig. 2E 124I-Dendrimer PET
	Time (min)	Brain lesion						Unaffected brain
	24	2.45616	2.46891	2.28646	3.31517	2.85461	2.42851	1.10317	0.896826	1.03113	0.968871	0.930332	1.06967
	48	1.64556	1.74571	1.41369	2.39382	0.914211	1.4525	1.09915	0.900853	0.78217	1.21783	0.843328	1.15667
	Time (min)	Brain lesion						Unaffected brain
VOI n=	24	6						6
	48	6						6
	Time (min)	Brain lesion						Unaffected brain
animal n=	24	3						3
	48	3						3
Fig. 2F 124I-Dendrimer PET ID%/g in CNS
	Sample	TB meningitis				Uninfected
	Blood	0.0005	0.00069	0.00087		0.0003	0.00056
	Brain lesion	0.00258	0.00229	0.00355
	Unaffected brain	0.00061	0.00056	0.00084		0.00037	0.0012	0.00025	0.00108
	CSF	0.0003	0.00084	0.00039		0.00027	0.00087
	Sample	TB meningitis				Uninfected
n=	Blood	3				2
	Brain lesion	3				0
	Unaffected brain	3				4
	CSF	3				2
Fig. 2G 124I-Dendrimer PET ID%/g in other tissues
	Sample	TB meningitis			Uninfected
	Blood	0.05	0.069	0.087	0.03	0.056
	Heart	0.03	0.039	0.037	0.014	0.029
	Lung	0.01	0.028	0.028	0.008	0.018
	Liver	0.06	0.098	0.1	0.026	0.066
	Spleen	0.21	0.239	0.313	0.099	0.232
	Kidney	1.81	2.147	2.3	0.455	1.288
	Small intestine	0.03	0.067	0.065	0.014	0.069
	Large intestine	0.03	0.5	0.199	0.053	0.183
	Fat	0.09	0.112	0.076	0.019	0.102
	Muscle	0.05	0.064	0.069	0.028	0.061
	Bone	0.13	0.118	0.202	0.059	0.15
	Urine			1.516	0.07	0.451
	Bile			1.159		0.405
n=	Sample	TB meningitis			Uninfected
	Blood	3			2
	Heart	3			2
	Lung	3			2
	Liver	3			2
	Spleen	3			2
	Kidney	3			2
	Small intestine	3			2
	Large intestine	3			2
	Fat	3			2
	Muscle	3			2
	Bone	3			2
	Urine	1			2
	Bile	1			1

## Sheet: Fig 4B-D,F,G
Graphs are median +/- IQR
Fig. 4B 124I-DPA SUV ratio over time
	Infected - W0	Infected - W2 Saline	Infected - W2 D-NAC
	4.36669	2.82	1.44152
	4.65175	3.2	2.1904
	3.55007	2.84	3.50767
	3.48611	5.35731	2.81826
	3.36163	6.1509	2.23746
	4.27132	4.76677	1.40471
	3.7558	2.92326	1.32698
	3.72312	3.98718	2.85315
	3.65247	2.95855	2.1219
	4.01638	2.81881	3.09
	2.64493	2.77982	2.6
	2.93365	5.76	2.9
	2.15895	3.95
	2.39817	5.59
	3.88591	1.58
	3.06455	2.29
	3.75131
	4.53399
	3.95183
	2.13612
	4.33
	3.06
	3.41
	1.99
	1.72
	2.433
	2.63
	1.99
VOI n=	28	16	12
animal n=	11	6	5
Fig. 4C 124I-DPA SUV ratio fold change normalized to Week 0
	Time (week)	Infected - W2 Saline																Infected - W2 D-NAC
	0	1	1	1	1	1	1	1	1	1	1	1	1	1	1	1	1	1	1	1	1	1	1	1	1	1	1	1	1
	2	0.6454	0.687469	0.8	1.46676	1.53145	1.80223	1.21895	1.02606	0.965411	0.751419	0.613107	1.33141	1.29284	1.63785	0.793754	1.33357	0.413505	0.651581	0.821213	0.750377	0.600965	0.478828	0.614642	0.72198	0.993344	1.26937	0.984735	1.45685
	Infected - W2 Saline	Infected - W2 D-NAC
VOI n=	16	12
animal n=	6	5
Fig. 4D 124I-DPA SUV ratio fold change at Week 2
	Infected - W2 Saline	Infected - W2 D-NAC
	0.6454	0.413505
	0.687469	0.651581
	0.8	0.821213
	1.46676	0.750377
	1.53145	0.600965
	1.80223	0.478828
	1.21895	0.614642
	1.02606	0.72198
	0.965411	0.993344
	0.751419	1.26937
	0.613107	0.984735
	1.33141	1.45685
	1.29284
	1.63785
	0.793754
	1.33357
VOI n=	16	12
animal n=	6	5
Fig. 4F Iba-1
	Iba-1/DAPI
	Infected - W2 Saline	Infected - W2 D-NAC
	0.565602	0.169279
	0.435858	0.0130993
	0.292645	0.0972818
	0.258424	0.0723631
	0.341396	0.0682349
	0.266587	0.292385
	1.08654	0.0453981
	0.689143	0.0572312
	0.0146962	0.153851
	0.186944	0.103536
	0.342632	0.0169874
	0.240674	0.117052
	0.130223	0.00294973
	0.242516	0.133998
	0.335886	0.277239
	0.274881	0.00842436
	0.273308	0.073174
	0.301561	0.0411244
	0.232921	0.044406
	0.864837	0.192909
	0.0266692	0.0628806
	0.135502	0.0456353
	0.539495	0.0674274
	0.145535	0.0348214
	0.0343133	0.321145
		0.00707003
		0.199414
		0.00149608
area n =	25	28
animals n =	3	4
sections n =	15	20
Fig. 4G GFAP
	GFAP/DAPI
	Infected - W2 Saline	Infected - W2 D-NAC
	0.832965	1.74745
	1.35697	0.709326
	1.12163	0.957611
	0.832154	0.936046
	0.833927	0.739895
	1.43098	0.263246
	1.81235	1.05487
	0.381955	0.982468
	1.83925	0.586912
	0.646642	0.982983
	0.719028	0.595709
	0.880993	0.514966
	0.7111	0.807
	0.590535	0.608933
	0.802075	0.409419
	1.02015	0.113119
	0.463154	1.65267
	0.60417	0.794903
	1.18347	0.386999
	0.564734	1.31087
	1.16555	0.787377
	0.517548	0.0880752
	0.496663	0.835782
	0.53855	0.768667
		0.625232
		0.824907
		0.330209
		0.375325
		1.15729
		0.84625
		0.180319
		0.238605
areas n =	24	32
animals n =	3	4
sections n =	15	20

## Sheet: Fig 5B-D
Graphs are median +/- IQR
Fig. 5B 18F-FDG SUV ratio over time
	Infected - W0	Infected - W2 Saline	Infected - W2 D-NAC
	2.28025	2.97533	1.68915
	3.78554	3.35969	3.22947
	3.32477	3.81392	6.77406
	4.43633	2.24165	4.30758
	4.11713	3.18573	3.93973
	1.83288	3.01867	2.66968
	3.64457	2.07	2.75966
	4.13118	2.45
	3.56383	2.75
	3.11694	3.34
	4.4045	1.9
	2.59	3.4715
	2.62	2.91994
	2.58	2.70537
	1.78
	2.69322
	2.54542
	4.25351
	3.56282
	2.65018
VOI n=	20	14	7
animal n=	8	5	3
Fig. 5C 18F-FDG SUV ratio fold change normalized to Week 0
	Time (week)	Infected - W2 Saline																Infected - W2 D-NAC
	0	1	1	1	1	1	1	1	1	1	1	1	1	1	1			1	1	1	1	1	1	1
	2	1.30483	0.887506	1.14712	0.542616	0.893907	0.968474	0.47	0.95	1.05	1.3	1.065	0.816149	0.81956	1.02082			0.921587	0.886106	0.75169	0.970979	0.95691	0.99126	1.08417
	Infected - W2 Saline	Infected - W2 D-NAC
VOI n=	14	7
animal n =	5	3
Fig. 5D 18F-FDG SUV ratio fold change at Week 2
	Infected - W2 Saline	Infected - W2 D-NAC
	1.30483	0.921587
	0.887506	0.886106
	1.14712	0.75169
	0.542616	0.970979
	0.893907	0.95691
	0.968474	0.99126
	0.47	1.08417
	0.95
	1.05
	1.3
	1.065
	0.816149
	0.81956
	1.02082
VOI n=	14	7
animal n =	5	3

## Sheet: Fig 6B-D
Graphs are median +/- IQR
Fig. 6B F18-py-Albumin SUV ratio over time
	Infected - W0	Infected - W2 Saline	Infected - W2 D-NAC
	1.33777	1.78026	1.93711
	1.42831	1.63095	1.28816
	1.55456	1.48622	1.20464
	1.66711	1.334	1.3465
	2.64218	1.08	1.064
	1.26	0.744	1.33
	1.3	1.227
	0.944	1.223
	1.5
	1.8
	1.98
	1.22
	2.74
VOI n=	13	8	6
animal n=	5	3	2
Fig. 6C F18-py-Albumin SUV ratio fold change normalized to Week 0
	Time (week)	Infected - W2 Saline										Infected - W2 D-NAC																				D-NAC W2
	0	1	1	1	1	1	1	1	1			1	1	1	1	1	1
	2	1.33077	1.14187	0.956042	1.057	0.84	0.79	0.82	0.68			0.503	0.772689	0.455925	0.68	0.87	0.48
	Infected - W2 Saline	Infected - W2 D-NAC
VOI n=	8	6
animal n=	3	2
Fig. 6D F18-py-Albumin SUV ratio fold change at Week 2
	Infected - W2 Saline	Infected - W2 D-NAC
	1.33077	0.503
	1.14187	0.772689
	0.956042	0.455925
	1.057	0.68
	0.84	0.87
	0.79	0.48
	0.82
	0.68
VOI n=	8	6
animal n=	3	2

## Sheet: Fig 7E-F,H
Graphs are median +/- IQR and data presented as % of uninfected control's average
Fig. 7E Neurobehaviorial scores prior to treatment
	Uninfected	Infected - Week 0
	105.36	98.0092
	104.135	82.0827
	90.6585	69.8315
	89.4334	88.2083
	105.36	80.8576
	104.135	89.4334
	99.2343	71.0567
	101.685	94.3338
		90.6585
		100.459
		98.0092
		86.9832
		85.758
		90.6585
		96.7841
		100.459
		74.732
		78.4074
score n=	8	18
animal n=	8	18
Fig. 7F Neurobehaviorial scores overtime
	Uninfected W1	Infected - W1 Saline	Infected - W1 D-NAC	Uninfected W2	Infected - W2 Saline	Infected - W2 D-NAC
	86.8679	96.6558	100.326	107.165	100.935	103.427
	92.9853	89.3148	102.773	92.2118	69.7819	88.4735
	103.997	81.9739	96.6558	104.673	73.5202	66.0436
	105.22	81.9739	102.773	94.704	74.7664	94.704
	90.5383	61.1746	103.997	98.4424	47.352	77.2586
	97.8793	85.6444	101.55	103.427	77.2586	103.427
	102.773	85.6444	101.55	100.935	93.4579	100.935
	101.55	105.22	102.773	107.165	97.1963	95.9502
	105.22	100.326	102.773	105.919	85.9813	71.028
	105.22	89.3148	102.773	103.427	93.4579	104.673
	105.22	105.22	102.773	98.4424	77.2586	103.427
	102.773	64.845	102.773	100.935	87.2274	89.7196
	101.55	74.633		103.427	83.4891	95.9502
	95.4323	55.0571		104.673	84.7352
	102.773	86.8679		95.9502	92.2118
		100.326			84.7352
		103.997
		97.8793
score n=	15	18	12	15	16	13
animal n=	8	9	7	8	9	7
Fig. 7H Luxol fast blue
	Luxol fast blue (mm2)
	Uninfected	Infected - W2 Saline	Infected - W2 D-NAC
	6.02	3.54	4.78
	5.8	4.79	6.73
	7.5	8.94	4.13
	9.12	9.63	7.26
	4.58	9.75	8.08
	9.67	4.93	7.46
	7.95	6.05	6.72
	6.41	7.36	9.21
	8.66	6.72	9.47
	9.06	5.74	8.21
	7.71	9.56	9.54
	11	8.29	11
	10	8.51	6.42
	9.44	7.99	11
	10	7.71	5.64
	8.3	3.19	6.92
	14	3.27	8.01
	13	2.89	7.72
	5.95	4.19	7.53
	15	5.62	8.65
	10	5.08	7.8
	11	8.05	8.39
	11	8.45	8.04
	12	7.79	7.51
	13	3.63	8.12
areas n =	25	25	25
sections/animal =	5	5	5
animal n=	5	5	5

## Sheet: Fig 8A-B
Graphs are mean +/- SD
Fig. 8A CFUs
	Brain				Lung				Spleen
	Infected - W2 Saline	Infected - W2 D-NAC			Infected - W2 Saline	Infected - W2 D-NAC			Infected - W2 Saline	Infected - W2 D-NAC
	7.93962	5.82382			4.35374	4.79058			3.0261	2.13926
	5.86859	5.31496			6.13348	4.7878			2.44703	2.1219
	5.94072	4.33299			4.82959	0			3.54045	2.45044
	5.31328	3.99491			0	4.36975			2.82611	2.9796
	4.56844	5.01664			0	0			1.66011	3.01677
	4.70647	4.50257			3.16698	0			2.54393	1.38384
	5.43622				0				2.47907
	5.89318				3.12882				2.13549
	3.68811
n=	9	6		n=	8	6		n=	8	6
Fig. 8B CSF indices
	CSF Protein					CSF IL-17A
	Uninfected	Infected - W2 Saline	Infected - W2 D-NAC			Uninfected	Infected - W2 Saline	Infected - W2 D-NAC
	0.5184	1.4204	1.0904			0.0285731	0.0943064	0.0249326
	0.6184	2.3284	1.5644			0.0268823	0.0234606	0.0259763
	0.7024	3.8764	0.9344			0.0328122	0.222641	0.0271983
	0.5024	1.5504	0.8864			0.0254509	0.126937	0.150399
	1.3624	1.7224	0.8944			0.0252935	0.186982	0.149284
	0.8364	1.8444	2.1284				0.241344	0.101963
	0.7404	2.06464	2.71347				0.0837773
	1.5024	2.95068	1.95533				0.0283158
	1.33208	2.41813					0.197122
	1.52743	1.03673
	0.85766	2.69952			n=	5	9	6
	1.25999	1.55999
	2.33208
	0.990219
	0.901847
	2.44603
n=	16	12	8

## Sheet: Fig S5
Graphs are median +/- IQR
Fig. S5 124I-DPA SUV ratios in uninfected and infected pre-treatment
	Uninfected	Infected - Week 0
	1.02629	4.36669
	1.00397	4.65175
	1.03774	3.55007
	1.11767	3.48611
		3.36163
		4.27132
		3.7558
		3.72312
		3.65247
		4.01638
		2.64493
		2.93365
		2.15895
		2.39817
		3.88591
		3.06455
		3.75131
		4.53399
		3.95183
		2.13612
		4.33
		3.06
		3.41
		1.99
		1.72
		2.433
		2.63
		1.99
VOI n=	4	28
animal n=	2	11

## Sheet: Fig S6A-B 
Graph is individual VOIs over time (represented as SUV ratio)
Fig. S6A I124-DPA individual VOIs over time with D-NAC treatment
	Infected - D-NAC
	Week 0	Week 2
	3.48611	1.44152
	3.36163	2.1904
	4.27132	3.50767
	3.7558	2.81826
	3.72312	2.23746
	2.93365	1.40471
	2.15895	1.32698
	3.95183	2.85315
	2.13612	2.1219
	2.433	3.09
	2.63	2.6
	1.99	2.9
VOI n=	12	12
animal n=	5	5
Fig. S6B I124-DPA individual VOIs over time with Saline treatment
	Infected - Saline
	Week 0	Week 2
	4.36669	2.82
	4.65175	3.2
	3.55007	2.84
	3.65247	5.35731
	4.01638	6.1509
	2.64493	4.76677
	2.39817	2.92326
	3.88591	3.98718
	3.06455	2.95855
	3.75131	2.81881
	4.53399	2.77982
	4.33	5.76
	3.06	3.95
	3.41	5.9
	1.99	1.58
	1.72	2.29
VOI n=	16	16
animal n=	6	6

## Sheet: Fig S8
Graphs are median +/- IQR
Fig. S8 18F-FDG SUV ratios in uninfected and infected pre-treatment
	Uninfected	Infected - W0
	1.07854	2.28025
	1.19585	3.78554
	1.21444	3.32477
	1.31066	4.43633
		4.11713
		1.83288
		3.64457
		4.13118
		3.56383
		3.11694
		4.4045
		2.59
		2.62
		2.58
		1.78
		2.69322
		2.54542
		4.25351
		3.56282
		2.65018
VOI n=	4	20
animal n=	2	8

## Sheet: Fig S9A-B 
Graph is individual VOIs over time (represented as SUV ratio)
Fig. S9A 18F-FDG individual VOIs over time with D-NAC treatment
	Infected - D-NAC
	Week 0	Week 2
	1.83288	1.68915
	3.64457	3.22947
	9.01178	6.77406
	4.43633	4.30758
	4.11713	3.93973
	2.69322	2.66968
	2.54542	2.75966
VOI n=	7	7
animal n=	3	3
Fig. S9B 18F-FDG individual VOIs over time with Saline treatment
	Infected - Saline
	Week 0	Week 2
	2.28025	2.97533
	3.78554	3.35969
	3.32477	3.81392
	4.13118	2.24165
	3.56383	3.18573
	3.11694	3.01867
	4.40455	2.07082
	2.58592	2.44532
	2.61644	2.74891
	2.58217	3.34052
	1.77922	1.8955
	4.25351	3.4715
	3.56282	2.91994
	2.65018	2.70537
VOI n=	14	14
animal n=	5	5

[truncated: 6 more sheets: Fig S10, Fig S11A-B , Fig S12, Fig S13A-B, Fig S14A-B, Fig S15A-G]
